# Supplementary material for: Reversine, a selective MPS1 inhibitor, induced autophagic cell death via diminished glucose uptake and ATP production in cholangiocarcinoma cells
Source: PeerJ. 2021 Jan 7;9:e10637. doi: 10.7717/peerj.10637 (PMC7797171; doi:10.7717/peerj.10637)
Supplement: Supplemental Information 3 [file peerj-09-10637-s003.xlsx]

## Sheet: MMNK1
MMNK1		24 h									48 h									72 h
		Reversine (uM)									Reversine (uM)									Reversine (uM)
	blank	0	0.1	0.5	1	10	20			blank	0	0.1	0.5	1	10	20			blank	0	0.1	0.5	1	10	20
	0.082	0.551	0.505	0.461	0.45	0.435	0.355			0.082	1.125	0.934	0.961	0.859	0.813	0.412			0.082	1.419	1.579	0.987	0.961	0.67	0.351
	0.075	0.497	0.492	0.451	0.46	0.409	0.309			0.075	1.089	0.988	0.901	0.847	0.778	0.421			0.075	1.232	1.293	0.96	0.964	0.695	0.345
	0.079	0.494	0.45	0.442	0.413	0.426	0.376			0.079	1.075	0.971	0.938	0.854	0.797	0.445			0.079	1.221	1.296	0.977	0.96	0.64	0.377
AVG	0.0786667								AVG	0.0786667								AVG	0.0786667
OD-blank		0.472	0.426	0.382	0.371	0.356	0.276		OD-blank		1.046	0.855	0.882	0.78	0.734	0.333		OD-blank		1.34	1.5	0.908	0.882	0.591	0.272
		0.418	0.413	0.372	0.381	0.33	0.23				1.01	0.909	0.822	0.768	0.699	0.342				1.153	1.214	0.881	0.885	0.616	0.266
		0.415	0.371	0.363	0.334	0.347	0.297				0.996	0.892	0.859	0.775	0.718	0.366				1.142	1.217	0.898	0.881	0.561	0.298
AVG.		0.435	0.403333	0.372333	0.362	0.344333	0.267667		AVG.		1.01733	0.885333	0.854333	0.774333	0.717	0.347		AVG.		1.21167	1.31033	0.895667	0.882667	0.589333	0.278667
Cell viability
		108.506	97.931	87.8161	85.2874	81.8391	63.4483		Cell viability		102.852	84.0708	86.7257	76.6962	72.1731	32.7434		Cell viability		110.561	123.762	74.9175	72.7723	48.7624	22.4422
		96.092	94.9425	85.5172	87.5862	75.8621	52.8736				99.3117	89.3805	80.826	75.5162	68.7316	33.6283				95.132	100.165	72.6898	73.0198	50.8251	21.9472
		95.4023	85.2874	83.4483	76.7816	79.7701	68.2759				97.9351	87.7089	84.4641	76.2045	70.5998	35.9882				94.2244	100.413	74.0924	72.6898	46.2871	24.5875
AVG.		100	92.7203	85.5939	83.2184	79.1571	61.5326		AVG.		100.033	87.0534	84.0052	76.139	70.5015	34.12		AVG.		99.9725	108.113	73.8999	72.8273	48.6249	22.9923
SD		7.37426	6.60828	2.18492	5.69169	3.0353	7.87783		SD		2.53629	2.71489	2.9765	0.592696	1.72285	1.67736		SD		9.18118	13.5531	1.12627	0.171755	2.2721	1.40345

## Sheet: KKU-100
KKU-100				24 h										48 h										72 h
				Reversine (uM)										Reversine (uM)										Reversine (uM)
		Blank	Control	0	0.1	0.5	1	10				Blank	Control	0	0.1	0.5	1	10				Blank	Control	0	0.1	0.5	1	10
		0.088		0.634	0.536	0.552	0.49	0.271				0.091		0.837	0.916	0.792	0.673	0.271				0.117		1.419	1.579	0.787	0.701	0.327
		0.09		0.575	0.513	0.577	0.549	0.27				0.093		0.849	0.874	0.698	0.683	0.279				0.11		1.232	1.293	0.756	0.694	0.355
		0.098		0.599	0.534	0.554	0.512	0.267				0.095		0.871	0.873	0.756	0.649	0.253				0.113		1.221	1.296	0.759	0.676	0.344
	AVG.	0.092									AVG.	0.093									AVG.	0.113333
	OD-Blank			0.542	0.444	0.46	0.398	0.179			OD-Blank			0.744	0.823	0.699	0.58	0.178			OD-Blank			1.3057	1.4657	0.6737	0.5877	0.2137
				0.483	0.421	0.485	0.457	0.178						0.756	0.781	0.605	0.59	0.186						1.1187	1.1797	0.6427	0.5807	0.2417
				0.507	0.442	0.462	0.42	0.175						0.778	0.78	0.663	0.556	0.16						1.1077	1.1827	0.6457	0.5627	0.2307
	AVG.			0.510667	0.435667	0.469	0.425	0.177333			AVG.			0.759333	0.794667	0.655667	0.575333	0.174667			AVG.			1.17737	1.27603	0.654033	0.577033	0.2287
	Cell viability			106.067	86.8885	90.0196	77.8865	35.0294			Cell viability			97.9807	108.385	92.0545	76.3828	23.4416			Cell viability			110.653	124.212	57.0932	49.8051	18.1102
				94.5205	82.3875	94.9119	89.4325	34.8337						99.5611	102.853	79.6752	77.6998	24.4952						94.8051	99.9746	54.4661	49.2119	20.4831
				99.2172	86.4971	90.411	82.1918	34.2466						102.458	102.722	87.3135	73.2222	21.0711						93.8729	100.229	54.7203	47.6864	19.5508
	AVG.			99.9348	85.2577	91.7808	83.1703	34.7032			AVG.			100	102.788	86.3477	75.7683	23.0026			AVG.			99.7768	108.138	55.4266	48.9011	19.3814
	SD			3.32105	0.225969	0.225969	4.78919	0.407371			SD			2.27086	3.23211	6.24589	2.3012	1.75373			SD			9.43016	13.9206	1.44896	1.09297	1.19549

## Sheet: KKU-213A
KKU-213A				24 h									48 h									72 h
				Reversine (uM)									Reversine (uM)									Reversine (uM)
		Blank	Control	0	0.1	0.5	1	10			Blank	Control	0	0.1	0.5	1	10			Blank	Control	0	0.1	0.5	1	10
		0.088		0.67	0.629	0.644	0.617	0.497			0.091		0.984	0.971	0.733	0.711	0.557			0.117		1.265	1.032	0.777	0.7	0.516
		0.09		0.658	0.627	0.632	0.608	0.592			0.093		0.936	1.015	0.768	0.75	0.532			0.11		1.261	1.083	0.738	0.693	0.505
		0.098		0.628	0.609	0.581	0.545	0.55			0.095		0.933	0.977	0.666	0.658	0.467			0.113		1.244	1.153	0.747	0.704	0.485
	AVG.	0.092								AVG.	0.093								AVG.	0.113333
	OD-Blank			0.578	0.537	0.552	0.525	0.405		OD-Blank			0.891	0.878	0.64	0.618	0.464		OD-Blank			1.1517	0.9187	0.6637	0.5867	0.4027
				0.566	0.535	0.54	0.516	0.5					0.843	0.922	0.675	0.657	0.439					1.1477	0.9697	0.6247	0.5797	0.3917
				0.536	0.517	0.489	0.453	0.458					0.84	0.884	0.573	0.565	0.374					1.1307	1.0397	0.6337	0.5907	0.3717
	AVG.			0.56	0.529667	0.527	0.498	0.454333		AVG.			0.858	0.894667	0.629333	0.613333	0.425667		AVG.			1.14337	0.976033	0.6407	0.5857	0.3887
	Cell viability			103.214	95.8929	98.5714	93.75	72.3214		Cell viability			103.846	102.331	74.5921	72.028	54.0793		Cell viability			100.729	80.3504	58.0479	51.3134	35.2205
				101.071	95.5357	96.4286	92.1429	89.2857					98.2517	107.459	78.6713	76.5734	51.1655					100.379	84.8109	54.6369	50.7011	34.2585
				95.7143	92.3214	87.3214	80.8929	81.7857					97.9021	103.03	66.7832	65.8508	43.5897					98.8921	90.9332	55.424	51.6632	32.5092
	AVG.			100	94.5833	94.1071	88.9286	81.131		AVG.			100	104.274	73.3489	71.4841	49.6115		AVG.			100	85.3648	56.0363	51.2259	33.9961
	SD			3.86309	1.96699	5.97347	7.00537	8.50108		SD			3.33545	2.78097	6.04078	5.38196	5.41467		SD			0.975232	5.31309	1.786	0.486962	1.37456

## Sheet: KKU-213B
KKU-213B				24 h									48 h									72 h
				Reversine (uM)									Reversine (uM)									Reversine (uM)
		Blank	Control	0	0.1	0.5	1	10			Blank	Control	0	0.1	0.5	1	10			Blank	Control	0	0.1	0.5	1	10
		0.088		0.663	0.661	0.673	0.626	0.469			0.091		1.038	1.174	0.957	0.85	0.467			0.117		1.439	1.345	1.011	0.972	0.469
		0.09		0.698	0.673	0.68	0.653	0.508			0.093		1.052	1.247	0.967	0.821	0.519			0.11		1.466	1.547	0.985	0.949	0.448
		0.098		0.733	0.759	0.683	0.654	0.545			0.095		1.044	1.071	0.946	0.807	0.393			0.113		1.603	1.561	1.032	0.924	0.44
	AVG.	0.092								AVG.	0.093								AVG.	0.113333
	OD-Blank			0.571	0.569	0.581	0.534	0.377		OD-Blank			0.945	1.081	0.864	0.757	0.374		OD-Blank			1.3257	1.2317	0.8977	0.8587	0.3557
				0.606	0.581	0.588	0.561	0.416					0.959	1.154	0.874	0.728	0.426					1.3527	1.4337	0.8717	0.8357	0.3347
				0.641	0.667	0.591	0.562	0.453					0.951	0.978	0.853	0.714	0.3					1.4897	1.4477	0.9187	0.8107	0.3267
	AVG.			0.606	0.605667	0.586667	0.552333	0.415333		AVG.			0.951667	1.071	0.863667	0.733	0.366667		AVG.			1.38937	1.37103	0.896033	0.835033	0.339033
	Cell viability			94.2244	93.8944	95.8746	88.1188	62.2112		Cell viability			99.2991	113.59	90.7878	79.5444	39.2993		Cell viability			95.4173	88.6517	64.612	61.805	25.6015
				100	95.8746	97.0297	92.5743	68.6469					100.77	121.261	91.8386	76.4971	44.7634					97.3607	103.191	62.7407	60.1496	24.0901
				105.776	110.066	97.5248	92.7393	74.7525					99.9296	102.767	89.6319	75.026	31.5235					107.221	104.198	66.1235	58.3502	23.5143
	AVG.			100	99.945	96.8097	91.1441	68.5369		AVG.			99.9996	112.539	90.7527	77.0225	38.5288		AVG.			99.9998	98.6802	64.4921	60.1016	24.4019
	SD			5.77558	8.8208	0.846799	2.62129	6.27135		SD			0.738047	9.29157	1.10374	2.30455	6.65349		SD			6.32903	8.69956	1.6946	1.7279	1.07803
