# Supplementary material for: Reversine, a selective MPS1 inhibitor, induced autophagic cell death via diminished glucose uptake and ATP production in cholangiocarcinoma cells
Source: PeerJ. 2021 Jan 7;9:e10637. doi: 10.7717/peerj.10637 (PMC7797171; doi:10.7717/peerj.10637)
Supplement: Supplemental Information 4 [file peerj-09-10637-s004.xlsx]

## Sheet: KKU-213A
	G0/G1		S		G2/M
	Batch1	Batch2	Batch1	Batch2	Batch1	Batch2
Vehicle	65.8	60.6	16.6	21.2	17.6	17.4
Rev. 1 M	34	29.9	15.8	18.4	50	49.5
Rev. 2 M	20.5	19.4	7.7	18.9	71.7	60.9
Rev. 4 M	22.6	19	5.4	12.5	71.9	68.1

## Sheet: KKU-213B
	G0/G1		S		G2/M
	Batch1	Batch2	Batch1	Batch2	Batch1	Batch2
Vehicle	56.7	64.8	21.7	15.6	21.3	19.5
Rev. 1 M	43.6	52.8	19.1	13.2	36.4	34
Rev. 2 M	20.2	32.5	21.6	10.5	57.6	56.9
Rev. 4 M	21.2	15.5	13.2	6.4	64.5	78
