# Supplementary material for: Reversine, a selective MPS1 inhibitor, induced autophagic cell death via diminished glucose uptake and ATP production in cholangiocarcinoma cells
Source: PeerJ. 2021 Jan 7;9:e10637. doi: 10.7717/peerj.10637 (PMC7797171; doi:10.7717/peerj.10637)
Supplement: Supplemental Information 5 [file peerj-09-10637-s005.xlsx]

## Sheet: KKU-213A
	Reversine (uM)
	0	1	2	4
Batch1	6.6	32.7	17.9	22.3
Batch2	8.5	22.8	11.5	12.6
Batch3	7.4	23.4	17.2	8.94

## Sheet: KKU-213B
	Reversine (uM)
	0	1	2	4
Batch1	6.6	6.43	12.6	13.3
Batch2	10	11.3	13.6	18.2
Batch3	7.41	12.8	17.4	23.4
