# Supplementary material for: Reversine, a selective MPS1 inhibitor, induced autophagic cell death via diminished glucose uptake and ATP production in cholangiocarcinoma cells
Source: PeerJ. 2021 Jan 7;9:e10637. doi: 10.7717/peerj.10637 (PMC7797171; doi:10.7717/peerj.10637)
Supplement: Supplemental Information 6 [file peerj-09-10637-s006.zip]

Archive with 2 entries (2 files):
- Original figure 2B and 3B.pptx
- Original figure 4.pptx
