# Supplementary material for: Reversine, a selective MPS1 inhibitor, induced autophagic cell death via diminished glucose uptake and ATP production in cholangiocarcinoma cells
Source: PeerJ. 2021 Jan 7;9:e10637. doi: 10.7717/peerj.10637 (PMC7797171; doi:10.7717/peerj.10637)
Supplement: Supplemental Information 7 [file peerj-09-10637-s007.xlsx]

## Sheet: KKU-213A
		GAPDH				Cyclin B1				p21				PI3K				pAKT				AKT				HIF1a				GLUT1				Becline-1				p62				Bcl-XL				Mcl-1
Band intensity	Time (h)	1	2	3		1	2	3	P-value	1	2	3	P-value	1	2	3	P-value	1	2	3	P-value	1	2	3		1	2	3	P-value	1	2	3	P-value	1	2	3	P-value	1	2	3	P-value	1	2	3	P-value	1	2	3	P-value
	0	18717.4	21471.1	11991.6		22033.9	14168	17625.6		2312.2	4745.42	5503.1		13607.5	17194.1	12766.7		14302.8	17377.8	19834.1		18641.5	21831.5	17341.2		23324	11685.8	18730.1		65078.1	155312	124828		3267.42	6145.8	2321.91		15962.1	21443	23831.5		29295.3	23665.9	16299.1		25498.5	27104	27555.9
	12	22957.5	28786.1	11876.9		11401.8	8071.76	13013.7		3084.76	9243.07	10418.9		2873.05	11365.9	12214		7798.46	11366.5	10893		20051.8	26011	23966.8		7226.41	4290	13428.4		33643.6	61737	76865.5		11743.9	15701.2	10043.3		11028.9	22067.8	15245.6		16416.5	17392.5	15527.9		19749.4	19450.9	29750.8
	24	21777.5	23386.4	13757.4		898.991	1702.84	4084.64		10000.8	17047.6	17585.2		3263.42	5193.66	9075.32		4660.2	10429.2	7525.99		22052.7	26237.7	18427.4		10149.8	4659.37	9702.18		4263.35	38073.3	50044.4		10330.7	21711.1	12560.2		10327	12945.1	11027.7		10963.3	13779.3	14155.6		18959.8	21305.4	33052.9
	48	21048.2	23736.6	11714.7		0	520.991	308.849		10101.9	19548.3	25164.3		5321.49	1005.77	2489.45		6211.27	5784.2	3712.25		22071.7	31963.9	19545.4		8065.94	3999.54	3115.12		8137.69	33669	41126.6		13102.7	19540	14042.9		8707.7	8399.05	6695.92		10793.6	4811.2	7655.61		11237.4	17894.8	19419.1
	72	21370.1	20895.3	10287.7		0	408.042	93.95		13924.3	23178.7	30313.9		5120.9	1747.08	1304.43		5407.73	2198.74	5262.85		23928.7	28750.1	15742.8		2586.89	1090.99	2493.9		19254.7	37180.6	33150.5		17294.1	19451.5	15527.1		5353.02	7165.63	6237.39		9083.33	5244.25	3245.22		13683.3	13055.2	4699.41
Proteins/GAPDH	Time (h)
	0					1.17719	0.659865	1.46983		0.123532	0.221014	0.458912		0.726995	0.800803	1.06463		0.767256	0.795996	1.14376						1.24612	0.544258	1.56194		3.47688	7.23352	10.4096		0.174566	0.286236	0.193628		0.852794	0.998689	1.98735		1.56514	1.10222	1.35921		1.36229	1.26235	2.29794
	12					0.496646	0.280405	1.09571		0.134368	0.321094	0.877242		0.125147	0.394839	1.02838		0.388916	0.436986	0.454505						0.314773	0.14903	1.13063		1.46547	2.14468	6.47185		0.511549	0.545444	0.845615		0.480404	0.766614	1.28364		0.71508	0.604197	1.30741		0.860257	0.675703	2.50493
	24					0.0412808	0.0728133	0.296905		0.459226	0.728955	1.27824		0.149853	0.22208	0.659669		0.211321	0.397489	0.408414						0.466068	0.199234	0.705234		0.195769	1.62801	3.63764		0.474376	0.928366	0.912976		0.474206	0.553532	0.80158		0.503422	0.589202	1.02894		0.870617	0.911018	2.40256
	48					0	0.0219488	0.0263643		0.479942	0.823552	2.1481		0.252824	0.0423721	0.212507		0.281414	0.18096	0.18993						0.383214	0.168497	0.265916		0.386622	1.41844	3.51069		0.622508	0.823199	1.19874		0.413704	0.353843	0.571584		0.512805	0.202691	0.653506		0.533892	0.753891	1.65767
	72					0	0.019528	0.00913224		0.65158	1.10928	2.9466		0.239629	0.0836115	0.126794		0.225993	0.0764777	0.334303						0.121052	0.0522124	0.242415		0.901011	1.77938	3.22233		0.809264	0.930906	1.50928		0.250491	0.342931	0.606294		0.425048	0.250978	0.315446		0.6403	0.62479	0.456797
Fold change	Time (h)
	0					0.999998	1	1		1.00026	1.00006	1.00003		1	1	1		0.999942	0.999996	0.999961						1.00001	0.999922	1.00002		0.999993	1	1		0.999804	1.00013	1.00014		0.999993	0.999989	1.00002		1.00002	1.00002	1		0.99999	1.00004	1.00002
	12					0.421891	0.42492	0.745485	0.0119632	1.088	1.45292	1.91162	0.112014	0.172142	0.493055	0.965951	0.118919	0.506863	0.548977	0.397364	0.000336571					0.252607	0.273802	0.723883	0.019186	0.421488	0.296493	0.621719	0.00427807	2.92983	1.90582	4.36785	0.0443038	0.563326	0.767612	0.64592	0.00454046	0.456891	0.548174	0.961894	0.0909781	0.631474	0.535295	1.0901	0.221383
	24					0.0350673	0.11034	0.202004	5.22407e-05	3.71843	3.29844	2.78543	0.00109702	0.206127	0.277323	0.619622	0.00773801	0.275409	0.499358	0.357067	0.000680705					0.374021	0.366037	0.451523	2.47645e-05	0.0563057	0.225066	0.349451	0.00074481	2.71693	3.24377	4.71579	0.0128685	0.556058	0.554252	0.403351	0.000609922	0.321655	0.534569	0.757022	0.0212442	0.639079	0.721712	1.04555	0.185817
	48					0	0.0332608	0.0179373	5.48195e-08	3.88617	3.72648	4.68098	0.000466044	0.347766	0.0529122	0.199606	0.000714452	0.366758	0.227337	0.166051	0.000230373					0.307531	0.309566	0.170252	8.92659e-05	0.111197	0.196093	0.337255	0.000284752	3.56534	2.87631	6.19186	0.0335684	0.485112	0.354304	0.287618	0.000422448	0.32765	0.183897	0.480802	0.00145268	0.391905	0.597236	0.721386	0.011039
	72					0	0.0295923	0.00621325	4.14439e-08	5.27595	5.01937	6.42102	0.000446491	0.329616	0.10441	0.119097	0.000360326	0.29453	0.0960775	0.292274	0.000300975					0.0971446	0.0959257	0.155205	1.43418e-06	0.259142	0.245991	0.309554	2.98662e-06	4.63496	3.25264	7.79588	0.0347045	0.293728	0.343377	0.305084	1.37472e-06	0.271579	0.227706	0.232082	6.93644e-07	0.470014	0.494962	0.198789	0.00296724
[truncated: 8 more columns]

## Sheet: KKU-213B
		GAPDH				Cyclin B1				p21				PI3K				pAKT				AKT				HIF1a				GLUT1				Becline-1				p62				Bcl-XL				Mcl-1
Band intensity	Time (h)	1	2	3	P-value	1	2	3	P-value	1	2	3	P-value	1	2	3	P-value	1	2	3	P-value	1	2	3	P-value	1	2	3	P-value	1	2	3	P-value	1	2	3	P-value	1	2	3	P-value	1	2	3	P-value	1	2	3	P-value
	0	22289.6	15908.9	9836.66		19628.1	15123.9	24492.8		1972.55	4061	1895.31		15750.2	13667.3	15380.3		14420.5	19694.1	18906.2		23201.3	26600.3	17455.8		23062.4	17908.5	19042.2		77630	135335	126279		3819.25	5826.27	1700.43		16185.1	18615.5	15186.2		21097.8	27288.9	14844.1		23205.8	26515.6	24436.9
	12	28098.5	17695.1	12567.5		18286.4	8474.15	20755.8		4912.85	14531.2	11686.1		6587.56	8244.73	13416.3		8378.92	11888	10857.9		26406.8	33087.3	20903.9		6177.8	10981.7	8860.5		68597.2	89234.2	98129.4		13923.7	9764.7	6548.66		9524.46	14196.9	20125.3		21150.3	22421	19166		14148.9	21333.2	21275.3
	24	26095.2	12855.6	14344.1		2632.1	1458.84	10386		8474.12	19116.8	14815.9		10177.2	5388.37	10024.1		6840.68	10836.9	8209.58		38427.9	32649.8	20566.4		6405.34	12031.9	8925.77		46608.4	86193.5	64216.1		15984.4	16459.2	10957.7		10953.5	11717	26664.5		21630.6	17469.9	14209.1		14014.5	17824.9	19148.5
	48	25897.8	10712.2	14570.4		1444.55	590.648	1706.79		15459.9	18571.3	23469.1		5035.61	2129.03	3264.98		3500	11579.1	2164.15		51135.5	30759.6	17457.4		2272.1	6375.92	0		21356.6	41356.3	43668.2		20259.6	19789.4	10238.2		10268.2	9203.36	5767		15951.6	4073.66	5912.07		11654.2	12272.1	11406.6
	72	24648.3	8142.63	11224.1		0	488.92			19547	23827.2	26874.4		5807.85	1487.96	623.749		8338.97	10510	2475.4		36082.1	24798.2	14611.5		1692.31	2959.81	0		8188.92	23043.1	30707.1		19366.3	19506.6	10192.6		11574.9	5177.44	8097.53		11527.1	3675.54	2233.74		6309.6	7041.58	3581.51
Proteins/GAPDH	Time (h)
	0					0.880596	0.95066	2.48995		0.0884965	0.255266	0.192678		0.706617	0.859097	1.56357		0.621541	0.740371	1.08309						1.03467	1.12569	1.93584		3.48279	8.50685	12.8376		0.171347	0.366227	0.172866		0.726128	1.17013	1.54384		0.946533	1.71533	1.50906		1.0411	1.66672	2.48427
	12					0.650797	0.478897	1.65155		0.174844	0.821199	0.929866		0.234445	0.465932	1.06754		0.317302	0.359292	0.51942						0.219863	0.620607	0.705034		2.44131	5.04287	7.8082		0.495533	0.55183	0.521079		0.338967	0.802306	1.60138		0.752722	1.26707	1.52505		0.503548	1.20559	1.69289
	24					0.100866	0.113479	0.72406		0.324739	1.48704	1.03289		0.390003	0.419146	0.698828		0.178013	0.331912	0.399174						0.245461	0.935928	0.622259		1.78609	6.70474	4.47682		0.612543	1.28031	0.763917		0.419753	0.911429	1.85891		0.828911	1.35893	0.990586		0.537054	1.38655	1.33493
	48					0.0557788	0.0551377	0.117141		0.596956	1.73365	1.61074		0.194442	0.198748	0.224083		0.0684457	0.376439	0.123968						0.0877334	0.5952	0		0.82465	3.86066	2.99705		0.782291	1.84737	0.702671		0.396491	0.859144	0.395803		0.615945	0.380281	0.40576		0.450008	1.14562	0.782861
	72					0	0.0600445	0		0.793039	2.92623	2.39435		0.235629	0.182737	0.0555724		0.231111	0.423821	0.169415						0.0686581	0.363496	0		0.332231	2.82993	2.73582		0.785704	2.39561	0.908098		0.469603	0.635844	0.721443		0.467663	0.451395	0.199013		0.255985	0.86478	0.319092
Fold change	Time (h)
	0					1.00011	1	1		1.00001	1	0.999998		1	1	1		1.00621	1	1						1	1	1		1	1	1		0.999999	1	1		1	1	1.00002		1	1	1		1	1	1
	12					0.739122	0.503752	0.663287	0.00626671	1.97573	3.21703	4.82601	0.0470782	0.331786	0.542351	0.682759	0.00919531	0.513679	0.485287	0.479574	1.18692e-06					0.212495	0.551313	0.3642	0.00311786	0.700964	0.592801	0.60823	0.000411605	2.89199	1.5068	3.01435	0.0382889	0.466815	0.685656	1.0373	0.1794	0.795242	0.738676	1.01059	0.140758	0.483667	0.723334	0.681442	0.00741899
	24					0.114555	0.119369	0.290793	0.000141396	3.66953	5.82545	5.36068	0.00380567	0.551929	0.487891	0.446943	7.87988e-05	0.288185	0.448305	0.368552	0.000164605					0.237235	0.831427	0.321441	0.0445225	0.512834	0.788158	0.348728	0.0246523	3.57487	3.49595	4.41913	0.000663805	0.57807	0.778913	1.20411	0.472274	0.875734	0.792231	0.656426	0.0243629	0.51585	0.831903	0.537354	0.0218678
	48					0.063349	0.0579994	0.0470456	4.00606e-09	6.74557	6.79155	8.35976	0.000288244	0.275172	0.231345	0.143315	3.54144e-05	0.110806	0.508447	0.114458	0.00456298					0.0847935	0.528743	0	0.00832777	0.236778	0.45383	0.233459	0.000687781	4.56554	5.04432	4.06483	0.000229575	0.546034	0.73423	0.256382	0.0246738	0.650738	0.221696	0.268882	0.0103298	0.432241	0.68735	0.315127	0.00898259
	72					0	0.0631608	0	1.27945e-06	8.96129	11.4634	12.4267	0.000648884	0.333461	0.212709	0.0355419	0.000738446	0.374144	0.572444	0.156418	0.00617127					0.0663575	0.322909	0	0.000904513	0.0953921	0.332665	0.21311	0.000328729	4.58546	6.54132	5.25319	0.00147898	0.646721	0.543396	0.467316	0.00100091	0.49408	0.263154	0.131879	0.00266071	0.245879	0.518852	0.128445	0.00371462
[truncated: 8 more columns]

## Sheet: KKU-213A-1 (Graph)
	Cyclin B1				p21				PI3K				pAKT				AKT				HIF1a				GLUT1				Becline-1				p62				Bcl-XL				Mcl-1				bax				Caspase3
Time (h)	1	2	3		1	2	3		1	2	3		1	2	3		1	2	3		1	2	3		1	2	3		1	2	3		1	2	3		1	2	3		1	2	3		1	2	3		1
0	0.999998	1	1		1.00026	1.00006	1.00003		1	1	1		0.999942	0.999996	0.999961						1.00001	0.999922	1.00002		0.999993	1	1		0.999804	1.00013	1.00014		0.999993	0.999989	1.00002		1.00002	1.00002	1		0.99999	1.00004	1.00002		1.00001	1.00005	1.00002		0.999943
12	0.421891	0.42492	0.745485		1.088	1.45292	1.91162		0.172142	0.493055	0.965951		0.506863	0.548977	0.397364						0.252607	0.273802	0.723883		0.421488	0.296493	0.621719		2.92983	1.90582	4.36785		0.563326	0.767612	0.64592		0.456891	0.548174	0.961894		0.631474	0.535295	1.0901		1.27362	0.998966	1.49258		0.58609
24	0.0350673	0.11034	0.202004		3.71843	3.29844	2.78543		0.206127	0.277323	0.619622		0.275409	0.499358	0.357067						0.374021	0.366037	0.451523		0.0563057	0.225066	0.349451		2.71693	3.24377	4.71579		0.556058	0.554252	0.403351		0.321655	0.534569	0.757022		0.639079	0.721712	1.04555		2.33565	1.08816	1.88418		0.825282
48	0	0.0332608	0.0179373		3.88617	3.72648	4.68098		0.347766	0.0529122	0.199606		0.366758	0.227337	0.166051						0.307531	0.309566	0.170252		0.111197	0.196093	0.337255		3.56534	2.87631	6.19186		0.485112	0.354304	0.287618		0.32765	0.183897	0.480802		0.391905	0.597236	0.721386		3.26103	1.9884	2.81606		2.20369
72	0	0.0295923	0.00621325		5.27595	5.01937	6.42102		0.329616	0.10441	0.119097		0.29453	0.0960775	0.292274						0.0971446	0.0959257	0.155205		0.259142	0.245991	0.309554		4.63496	3.25264	7.79588		0.293728	0.343377	0.305084		0.271579	0.227706	0.232082		0.470014	0.494962	0.198789		4.0158	1.7851	3.03208		2.73302
12	-0.578109	-0.57508	-0.254515		0.0880017	0.452916	0.911619		-0.827858	-0.506945	-0.034049		-0.493137	-0.451023	-0.602636						-0.747393	-0.726198	-0.276117		-0.578512	-0.703507	-0.378281		1.92983	0.905815	3.36785		-0.436674	-0.232388	-0.35408		-0.543109	-0.451826	-0.0381056		-0.368526	-0.464705	0.0900959		0.273623	-0.00103408	0.492582		-0.41391
24	-0.964933	-0.88966	-0.797996		2.71843	2.29844	1.78543		-0.793873	-0.722677	-0.380378		-0.724591	-0.500642	-0.642933						-0.625979	-0.633963	-0.548477		-0.943694	-0.774934	-0.650549		1.71693	2.24377	3.71579		-0.443942	-0.445748	-0.596649		-0.678345	-0.465431	-0.242978		-0.360921	-0.278288	0.0455459		1.33565	0.0881625	0.884182		-0.174718
48	-1	-0.966739	-0.982063		2.88617	2.72648	3.68098		-0.652234	-0.947088	-0.800394		-0.633242	-0.772663	-0.833949						-0.692469	-0.690434	-0.829748		-0.888803	-0.803907	-0.662745		2.56534	1.87631	5.19186		-0.514888	-0.645696	-0.712382		-0.67235	-0.816103	-0.519198		-0.608095	-0.402764	-0.278614		2.26103	0.988404	1.81606		1.20369
72	-1	-0.970408	-0.993787		4.27595	4.01937	5.42102		-0.670384	-0.89559	-0.880903		-0.70547	-0.903923	-0.707726						-0.902855	-0.904074	-0.844795		-0.740858	-0.754009	-0.690446		3.63496	2.25264	6.79588		-0.706272	-0.656623	-0.694916		-0.728421	-0.772294	-0.767918		-0.529986	-0.505038	-0.801211		3.0158	0.785103	2.03208		1.73302
[truncated: 2 more columns]

## Sheet: KKU-213B-1 (Graph)
	Cyclin B1				p21				PI3K				pAKT				AKT				HIF1a				GLUT1				Becline-1				p62				Bcl-XL				Mcl-1				bax				Caspase3
Time (h)	1	2	3		1	2	3		1	2	3		1	2	3		1	2	3		1	2	3		1	2	3		1	2	3		1	2	3		1	2	3		1	2	3		1	2	3		1
0	1.00011	1	1		1.00001	1	0.999998		1	1	1		1.00621	1	1						1	1	1		1	1	1		0.999999	1	1		1	1	1.00002		1	1	1		1	1	1		1	1	1		1
12	0.739122	0.503752	0.663287		1.97573	3.21703	4.82601		0.331786	0.542351	0.682759		0.513679	0.485287	0.479574						0.212495	0.551313	0.3642		0.700964	0.592801	0.60823		2.89199	1.5068	3.01435		0.466815	0.685656	1.0373	0.1794	0.795242	0.738676	1.01059	0.140758	0.483667	0.723334	0.681442	0.00741899	0.663378	0.755752	0.778497	0.0016097	1.38505
24	0.114555	0.119369	0.290793		3.66953	5.82545	5.36068		0.551929	0.487891	0.446943		0.288185	0.448305	0.368552						0.237235	0.831427	0.321441		0.512834	0.788158	0.348728		3.57487	3.49595	4.41913		0.57807	0.778913	1.20411	0.472274	0.875734	0.792231	0.656426	0.0243629	0.51585	0.831903	0.537354	0.0218678	0.875842	0.807667	0.743533	0.00749273	1.67746
48	0.063349	0.0579994	0.0470456		6.74557	6.79155	8.35976		0.275172	0.231345	0.143315		0.110806	0.508447	0.114458						0.0847935	0.528743	0		0.236778	0.45383	0.233459		4.56554	5.04432	4.06483		0.546034	0.73423	0.256382	0.0622429	0.650738	0.221696	0.268882	0.0103298	0.432241	0.68735	0.315127	0.00898259	1.32226	1.70066	1.24489	0.0398942	2.7765
72	0	0.0631608	0		8.96129	11.4634	12.4267		0.333461	0.212709	0.0355419		0.374144	0.572444	0.156418						0.0663575	0.322909	0		0.0953921	0.332665	0.21311		4.58546	6.54132	5.25319		0.646721	0.543396	0.467316	0.00100091	0.49408	0.263154	0.131879	0.00266071	0.245879	0.518852	0.128445	0.00371462	1.89073	2.27837	1.71391	0.00449211	5.32413
12	-0.260878	-0.496248	-0.336713		0.975729	2.21703	3.82601		-0.668214	-0.457649	-0.317241		-0.486321	-0.514713	-0.520426						-0.787505	-0.448687	-0.6358		-0.299036	-0.407199	-0.39177		1.89199	0.506797	2.01435		-0.533185	-0.314344	0.0372952		-0.204758	-0.261324	0.0105936		-0.516333	-0.276666	-0.318558		-0.336622	-0.244248	-0.221503		0.385049
24	-0.885445	-0.880631	-0.709207		2.66953	4.82545	4.36068		-0.448071	-0.512109	-0.553057		-0.711815	-0.551695	-0.631448						-0.762765	-0.168573	-0.678559		-0.487166	-0.211842	-0.651272		2.57487	2.49595	3.41913		-0.42193	-0.221087	0.204113		-0.124266	-0.207769	-0.343574		-0.48415	-0.168097	-0.462646		-0.124158	-0.192333	-0.256467		0.677459
48	-0.936651	-0.942001	-0.952954		5.74557	5.79155	7.35976		-0.724828	-0.768655	-0.856685		-0.889194	-0.491553	-0.885542						-0.915206	-0.471257	-1		-0.763222	-0.54617	-0.766541		3.56554	4.04432	3.06483		-0.453966	-0.26577	-0.743618		-0.349262	-0.778304	-0.731118		-0.567759	-0.31265	-0.684873		0.32226	0.700658	0.244889		1.7765
72	-1	-0.936839	-1		7.96129	10.4634	11.4267		-0.666539	-0.787291	-0.964458		-0.625856	-0.427556	-0.843582						-0.933643	-0.677091	-1		-0.904608	-0.667335	-0.78689		3.58546	5.54132	4.25319		-0.353279	-0.456604	-0.532684		-0.50592	-0.736846	-0.868121		-0.754121	-0.481148	-0.871555		0.890727	1.27837	0.713911		4.32413
[truncated: 2 more columns]

## Sheet: LC3-II-LC3-I
	KKU-213A		B3				KKU-213A		B2				KKU-213A		B1
	0	LC3-I	3405.33				0	LC3-I	14151.7				0	LC3-I	3397.64		b1	b2	b3	P-value
		LC3-II	12127.8	3.56143	1			LC3-II	7917.32	0.559462	1			LC3-II	13557.2	3.99017	1	1	1
	12	LC3-I	3447.98				12	LC3-I	19041.9				12	LC3-I	2306.62
		LC3-II	23476.8	6.80886	1.91184			LC3-II	16846.8	0.884722	1.58138			LC3-II	24928.7	10.8075	2.70852	1.58138	1.91184	0.0332065
	24	LC3-I	2524.62				24	LC3-I	13298.4		0		24	LC3-I	2755.03			0
		LC3-II	21522.1	8.52488	2.39367			LC3-II	14107.7	1.06086	1.89621			LC3-II	27508.6	9.98484	2.50236	1.89621	2.39367	0.00247764
	48	LC3-I	2253.08				48	LC3-I	11278.6		0		48	LC3-I	2468.33			0
		LC3-II	18875.7	8.3777	2.35234			LC3-II	14201.8	1.25918	2.25069			LC3-II	22929.5	9.28949	2.3281	2.25069	2.35234	1.79005e-06
	72	LC3-I	2957.57				72	LC3-I	8519.95		0		72	LC3-I	1996.01			0
		LC3-II	22289.8	7.53652	2.11615			LC3-II	12570.5	1.47541	2.6372			LC3-II	18583.2	9.31014	2.33327	2.6372	2.11615	0.000838538
	KKU-213B						KKU-213B		B2				KKU-213B
	0	LC3-I	2612.26				0	LC3-I	691.971				0	LC3-I	4413.79		b1	b2	b3	P-value
		LC3-II	12146.1	4.64968	1			LC3-II	16071.1	23.2251	1			LC3-II	34274.1	7.76524	1	1	1
	12	LC3-I	3275.64				12	LC3-I	557.263				12	LC3-I	2300.5
		LC3-II	23911.7	7.29987	1.56997			LC3-II	20477.8	36.7472	1.58222			LC3-II	31399.3	13.6489	1.7577	1.58222	1.56997	0.00046527
	24	LC3-I	3797.88				24	LC3-I	382.607				24	LC3-I	3032.2
		LC3-II	25534.2	6.72328	1.44597			LC3-II	19103	49.9286	2.14977			LC3-II	37668.9	12.4229	1.59982	2.14977	1.44597	0.0266372
	48	LC3-I	3625.47				48	LC3-I	359.192				48	LC3-I	1832.38
		LC3-II	25456.1	7.02145	1.5101			LC3-II	11076.4	30.837	1.32775			LC3-II	27112.6	14.7964	1.90547	1.32775	1.5101	0.0270769
	72	LC3-I	5252.12				72	LC3-I	371.021				72	LC3-I	1517.6
		LC3-II	31688.8	6.03351	1.29762			LC3-II	10460	28.1925	1.21388			LC3-II	19230.1	12.6714	1.63181	1.21388	1.29762	0.0405278
