# Supplementary material for: Reversine, a selective MPS1 inhibitor, induced autophagic cell death via diminished glucose uptake and ATP production in cholangiocarcinoma cells
Source: PeerJ. 2021 Jan 7;9:e10637. doi: 10.7717/peerj.10637 (PMC7797171; doi:10.7717/peerj.10637)
Supplement: Supplemental Information 8 [file peerj-09-10637-s008.xlsx]

## Sheet: Glucose-213A-Batch1
glu conc. (mM)	OD	OD-blank						OD
0	0.095	0						vehicle	Reversine
2	0.178	0.083					12 h	0.324	0.332
4	0.312	0.217					24 h	0.24	0.277
6	0.446	0.351
8	0.608	0.513						OD-blank
10	0.683	0.588						Vehicle	Reversine
							12 h	0.229	0.237
							24 h	0.145	0.182
								X-value
								Vehicle	Reversine
							12 h	3.83585	3.96985
							24 h	2.42881	3.04858
								Glucose (mM)
								Vehicle	Reversine
							12	9.58961	9.92462
							24	6.07203	7.62144

## Sheet: Glucose-213A-Batch2
	OD
	Vehicle	REV
12h	0.354	0.362
24h	0.24	0.287
	0.085
	OD-blank
	Vehicle	REV
12h	0.269	0.277
24h	0.155	0.202
	X-value
	Vehicle	REV
12h	4.50586	4.63987
24h	2.59631	3.38358
	Glucose (mM)
	Vehicle	REV
12h	11.2647	11.5997
24h	6.49079	8.45896

## Sheet: Glucose-213A-Batch3
	OD
	Vehicle	Reversine
12	0.324	0.351
24	0.251	0.295
	0.89
	OD-blank
	Vehicle	Reversine
12	0.235	0.262
24	0.162	0.206
	X-value
	Vehicle	Reversine
12	3.93635	4.38861
24	2.71357	3.45059
	Glucose (mM)
	Vehicle	Reversine
12	9.84087	10.9715
24	6.78392	8.62647

## Sheet: 3 Batches of Glu conc. in media
	Glucose (mM)
Batch1	Vehicle	Reversine				12 h	Glucose (mM)				24 h	Glucose (mM)
12	9.58961	9.92462					Vehicle	Reversine				Vehicle	Reversine
24	6.07203	7.62144				12-B1	9.58961	9.92462			24-B1	6.07203	7.62144
						12h-B2	11.2647	11.5997			24-B2	6.49079	8.45896
	Glucose (mM)					12h-B3	9.84087	10.9715			24-B3	6.78392	8.62647
Batch2	Vehicle	Reversine				AVG.	10.2317	10.8319			AVG.	6.44891	8.23562
12	11.2647	11.5997				SD.	1.18443	1.18443			SD.	0.357789	0.538451
24	6.49079	8.45896				T-test	0.448227				T-test	0.00873115
	Glucose (mM)
Batch3	Vehicle	Reversine										Glucose (mM)
12	9.84087	10.9715										Vehicle	4 μM Reversine
24	6.78392	8.62647									12	10.2317	10.8319
											24	6.44891	8.23562

## Sheet: relative glucose uptake
		Glucose conc. in media
		Vehicle			4M Reversine
		Batch 1	Batch 2	Batch 3	Batch 1	Batch 2	Batch 3	t-test
Time	12	9.58962	11.2647	9.84087	9.92462	11.5997	10.9715	0.44823
	24	6.07203	6.49079	6.78392	7.62144	8.45896	8.62647	0.00873114
		10.2317
		6.44891
		Relative Glucose conc. in media
		Batch 1	Batch 2	Batch 3	Batch 1	Batch 2	Batch 3	t-test
Time	12	93.7244	110.095	96.18	96.9986	113.37	107.23	0.44823
	24	94.1559	100.649	105.195	118.182	131.169	133.766	0.00873114
	AVG-12h	100
	AVG-24h	100			% of lost uptake compare to vehicle
					Batch 1	Batch 2	Batch 3
					-3.00142	13.3696	7.23046
					18.1818	31.1688	33.7662
		% glucose uptake of vehicle			% glucose uptake of reversine treatment group
		Batch 1	Batch 2	Batch 3	Batch 1	Batch 2	Batch 3	t-test
Time	12	93.7244	110.095	96.18	103.001	86.6304	92.7695	0.448236
	24	94.1559	100.649	105.195	81.8182	68.8312	66.2338	0.00873113
	AVG-12h	100			94.1338
	AVG-24h	100			72.2944

## Sheet: Standard ATP 
ATP conc. (mM)	OD	OD-blank
0	0.043	0
2	0.153	0.11
4	0.22	0.177
6	0.273	0.23
8	0.327	0.284

## Sheet: ATP-213A-Batch1
		OD
		Vehicle	Reversine
	12	0.251	0.208
	24	0.333	0.225
		0.056
		OD-blank
	12	0.195	0.152
	24	0.277	0.169
		X value
	12	5.10471	3.97906
	24	7.25131	4.42408
		ATP concentation (mM)
	12	0.0510471	0.0397906
	24	0.0725131	0.0442408

## Sheet: ATP-213A-Batch2
		OD
		Vehicle	Reversine
	12	0.226	0.147
	24	0.397	0.171
		0.056
		OD-blank
	12	0.17	0.091
	24	0.341	0.115
		X value
	12	4.45026	2.3822
	24	8.9267	3.01047
		ATP concentation (mM)
	12	0.0445026	0.023822
	24	0.089267	0.0301047

## Sheet: ATP-213A-Batch3
		OD
		Vehicle	Rev.
	12	0.226	0.147
	24	0.397	0.171
		0.052
		OD-blank
	12	0.174	0.095
	24	0.345	0.119
		X value
	12	4.55497	2.48691
	24	9.03141	3.11518
		ATP concentation (mM)
	12	0.0455497	0.0248691
	24	0.0903141	0.0311518

## Sheet: 3 Batches
Batch1	ATP conc.					Vehicle	Reversine				Vehicle	Reversine
	Vehicle	Reversine			12-B1	0.0510471	0.0397906			24-B1	0.0725131	0.0442408
12	0.0510471	0.0397906			12 h-B2	0.0445026	0.023822			24 h-B2	0.089267	0.0301047
24	0.0725131	0.0442408			12h-B3	0.0455497	0.0248691			24 h-B3	0.0903141	0.0311518
					AVG	0.0470332	0.0294939			AVG.	0.0840314	0.0351658
					SD.	0.0035154	0.00893255			SD.	0.00998889	0.00787664
Batch2	ATP conc.				T-test	0.0340313				T.test	0.00264989
	Vehicle	Reversine
12	0.0445026	0.023822
24	0.089267	0.0301047									ATP conc.
											Vehicle	4 μM Reversine
Batch3	ATP conc.									12	0.0470332	0.0294939
	Vehicle	Reversine								24	0.0840314	0.0351658
12	0.0455497	0.0248691
24	0.0903141	0.0311518
