# Supplementary material for: Reversine, a selective MPS1 inhibitor, induced autophagic cell death via diminished glucose uptake and ATP production in cholangiocarcinoma cells
Source: PeerJ. 2021 Jan 7;9:e10637. doi: 10.7717/peerj.10637 (PMC7797171; doi:10.7717/peerj.10637)
Supplement: Supplemental Information 9 [file peerj-09-10637-s009.xlsx]

## Sheet: glucose Batch1
glu conc. (mM)	OD	OD-blank						OD
0	0.095	0						Vehicle	Reversine
2	0.178	0.083					12	0.357	0.381
4	0.312	0.217					24	0.248	0.312
6	0.446	0.351						OD-blank
8	0.608	0.513						Vehicle	Reversine
10	0.683	0.588					12	0.262	0.286
							24	0.153	0.217
								X-value
								Vehicle	Reversine
							12	4.38861	4.79062
							24	2.56281	3.63484
								Glucose (mM)
								Vehicle	Reversine
							12	10.9715	11.9765
							24	6.40704	9.0871

## Sheet: Glucose-Batch 2
	OD
	vehicle	Rev.
12 h	0.348	0.369
24 h	0.255	0.311
Blank	0.089
	OD-blank
	Vehicle	REV
12 h	0.259	0.28
24 h	0.166	0.222
	X-value
	Vehicle	REV
12 h	4.33836	4.69012
24 h	2.78057	3.71859
	Glucose (mM)
	Vehicle	REV
12 h	10.8459	11.7253
24 h	6.95142	9.29648

## Sheet: Glucose-Batch 3
	OD
	vehicle	Reversine
12 h	0.371	0.381
24 h	0.287	0.321
	0.89
	OD-blank
	Vehicle	Reversine
12 h	0.282	0.292
24 h	0.198	0.232
	X-value
	Vehicle	Reversine
12 h	4.72362	4.89112
24 h	3.31658	3.8861
	Glucose (mM)
	Vehicle	Reversine
12 h	11.809	12.2278
24 h	8.29146	9.71524

## Sheet: 3 Batches of Glu conc. in media
	B1	Glucose (mM)
		Vehicle	Reversine				Vehicle	Reversine			Vehicle	Reversine
	12	10.9715	11.9765			12 h-B1	10.9715	11.9765		24 h-B1	6.40704	9.0871
	24	6.40704	9.0871			12 h-B2	10.8459	11.7253		24 h-B2	6.95142	9.29648
						12 h-B3	11.809	12.2278		24-B3	8.29146	9.71524
	B2	Glucose (mM)				AVG.	11.2088	11.9765		AVG.	6.67923	9.19179
		Vehicle	Reversine			SD.	0.52359	0.251256		SD.	0.384941	0.148054
	12 h	10.8459	11.7253			T.test	0.0838867			T.test	0.0218474
	24 h	6.95142	9.29648
	B3	Glucose (mM)
		Vehicle	Reversine
	12	11.809	12.2278
	24	8.29146	9.71524

## Sheet: Relative glucose uptake
		Glucose conc. in media
		Vehicle			4M Reversine
		Batch 1	Batch 2	Batch 3	Batch 1	Batch 2	Batch 3	t-test
Time	12	10.9715	10.8459	11.809	11.9765	11.7253	12.2278	0.0838883
	24	6.40703	6.95142	8.29146	9.0871	9.29648	9.71524	0.0218474
	AVG 12 h	11.2088
	AVG 24 h	7.21664
		Relative Glucose conc. in media
		Batch 1	Batch 2	Batch 3	Batch 1	Batch 2	Batch 3	t-test
Time	12	97.8829	96.7622	105.355	106.849	104.608	109.091	0.0838883
	24	88.7814	96.325	114.894	125.919	128.82	134.623	0.0218474
	AVG 12 h	100
	AVG 24 h	100			% of lost uptake compare to vehicle
					Batch 1	Batch 2	Batch 3
					6.84934	4.60771	9.09097
					25.9188	28.8201	34.6228
		% glucose uptake of vehicle			% glucose uptake of reversine treatment group
		Batch 1	Batch 2	Batch 3	Batch 1	Batch 2	Batch 3	t-test
Time	12	97.8829	96.7622	105.355	93.1507	95.3923	90.909	0.0838864
	24	88.7814	96.325	114.894	74.0812	71.1799	65.3772	0.0218474
	AVG 12 h	100			93.1507
	AVG 24 h	100			70.2128

## Sheet: ATP-Batch1
ATP conc. (mM)	OD	OD-blank									OD
0	0.043	0									Vehicle	Reversine
2	0.153	0.11								12	0.229	0.106
4	0.22	0.177								24	0.278	0.091
6	0.273	0.23									OD-blank
8	0.327	0.284									Vehicle	Reversine
										12	0.186	0.063
										24	0.235	0.048
											X-value
											Vehicle	Reversine
										12	4.86911	1.64921
										24	6.15183	1.25654
											ATP conc.
											Vehicle	Reversine
										12	0.0486911	0.0164921
										24	0.0615183	0.0125654

## Sheet: ATP-Batch 2
B2	Vehicle	Reversine
12	0.205	0.107
24	0.258	0.113
Blank	0.039
	OD-blank
	Vehicle	Reversine
12 h	0.166	0.068
24 h	0.219	0.074
	X-value
	Vehicle	Reversine
12	4.34555	1.7801
24 h	5.73298	1.93717
	ATP conc.
	Vehicle	Reversine
12	0.0434555	0.017801
24	0.0573298	0.0193717

## Sheet: ATP-Batch3
2019-04-30
B3	Vehicle	Reversine
12	0.155	0.095
24	0.224	0.152
Blank	0.052
	OD-blank
	Vehicle	Reversine
12 h	0.103	0.043
24 h	0.172	0.1
	X-value
	Vehicle	Reversine
12	2.69634	1.12565
24 h	4.50262	2.6178
	ATP conc.
	Vehicle	Reversine
12	0.0269634	0.0112565
24	0.0450262	0.026178

## Sheet: Batch 1+2+3-ATP
	Batch1	ATP conc.					Vehicle	Reversine				Vehicle	Reversine
		Vehicle	Reversine			12-B1	0.0486911	0.0164921			24-B1	0.0615183	0.0125654
	12	0.0486911	0.0164921			12 h-B2	0.0434555	0.017801			24 h-B2	0.0573298	0.0193717
	24	0.0615183	0.0125654			12 h-B3	0.0269634	0.0112565			24 h-B3	0.0450262	0.026178
						AVG	0.0397033	0.0151832			AVG.	0.0546248	0.0193717
						SD.	0.0113394	0.00346303			SD.	0.00857238	0.00680628
	Batch2	ATP conc.				T-test	0.023126				T.test	0.00506251
		Vehicle	Reversine
	12	0.0434555	0.017801
	24	0.0573298	0.0193717
	Batch3	Vehicle	Reversine									ATP conc.
	12	0.0269634	0.0112565									Vehicle	4 μM Reversine
	24	0.0450262	0.026178								12	0.0397033	0.0151832
											24	0.0546248	0.0193717
